# Supplementary material for: Giant Vesicles Produced with Phosphatidylcholines (PCs) and Phosphatidylethanolamines (PEs) by Water-in-Oil Inverted Emulsions
Source: Life (Basel). 2021 Mar 10;11(3):223. doi: 10.3390/life11030223 (PMC7998898; doi:10.3390/life11030223)
Supplement: Supplementary file 1 [file life-11-00223-s001.zip]

Archive with 6 entries (6 files):
- Fig. S1.pdf
- __MACOSX/._Fig. S1.pdf
- Fig. S2.pdf
- __MACOSX/._Fig. S2.pdf
- Table S1.docx
- __MACOSX/._Table S1.docx
